# Supplementary material for: Ringing the Changes: Effects of Heterocyclic Ring Size on Stereoselectivity in [(η5-C5Me5)RhCl], [(η5-C5Me5)IrCl] and [Ru(η6-cymene)Cl] Complexes of Chiral 3-Amino-1-Azacycles
Source: Molecules. 2024 Sep 30;29(19):4659. doi: 10.3390/molecules29194659 (PMC11478173; doi:10.3390/molecules29194659)
Supplement: Supplementary file 1 [file molecules-29-04659-s001.zip]

Archive with 1 entries (1 files):
- molecules-3209672-supplementary.pdf
